# Supplementary material for: Synchrotron X-ray Studies of the Structural and Functional Hierarchies in Mineralised Human Dental Enamel: A State-of-the-Art Review
Source: Dent J (Basel). 2023 Apr 7;11(4):98. doi: 10.3390/dj11040098 (PMC10137518; doi:10.3390/dj11040098)
Supplement: Supplementary file 1 [file dentistry-11-00098-s001.zip]

Archive with 1 entries (1 files):
- dentistry-2173806-supplementary.pdf
